# Supplementary material for: QSCNAS: A platform for quorum sensing and quenching bacteria analysis in global wastewater treatment plants
Source: Imeta. 2025 Apr 7;4(3):e70026. doi: 10.1002/imt2.70026 (PMC12130577; doi:10.1002/imt2.70026)
Supplement: Supplementary file 2 — Table S1. Protein names related to synthesis, acceptance, and quenching of signal molecules in different language systems. [file IMT2-4-e70026-s001.xlsx]

## Sheet: S1
Table S1 Protein names related to synthesis, acceptance and quenching of signal molecules in different language systems.
Language systems	Synthesis	Accept	Quench
AHLs	LuxI	LuxR	Acylase
	LuxM	LuxN	Lactonase
	HdtS
AI-2	LuxS	LsrB	LsrG
		LuxP
DSF	RpfF	RpfC	RpfB
AHKs	CqsA	CqsS
c-di-GMP	DGC	Clp	PDE
PQS	PqsH	PqsR	AqdC
	pqsD
